# Supplementary material for: Development of a benchmarking dataset for symptom detection using large language models
Source: JAMIA Open. 2026 Jul 10;9(4):ooag134. doi: 10.1093/jamiaopen/ooag134 (PMC13354605; doi:10.1093/jamiaopen/ooag134)
Supplement: ooag134_Supplementary_Data [file ooag134_supplementary_data.zip]

Archive with 5 entries (5 files):
- Symptoms-AI_JAMIA-Open_Supplemental-Table-1_10-6-25.docx
- Symptoms-AI_JAMIA-Open_Supplemental-Table-2_10-6-25.docx
- Symptoms-AI_JAMIA-Open_Supplemental-Table-3_10-6-25.docx
- Symptoms-AI_JAMIA-Open_Supplemental-Table-4_10-6-25.docx
- Symptoms-AI_JAMIA-Open_Supplemental-Table-5_10-6-25.docx
